# Supplementary material for: Multi-tissue transcriptome analysis using hybrid-sequencing reveals potential genes and biological pathways associated with azadirachtin A biosynthesis in neem (azadirachta indica)
Source: BMC Genomics. 2020 Oct 28;21:749. doi: 10.1186/s12864-020-07124-6 (PMC7592523; doi:10.1186/s12864-020-07124-6)
Supplement: Supplementary file 1 — Additional file 1. Genes primers used for Quantitative Real-Time PCR (qRT-PCR) analysis and full-length PCR cloning. [file 12864_2020_7124_MOESM1_ESM.xlsx]

## Sheet:  qRT-PCR primers
primer	primers sequence
16577qF	AGTTGGGTATGCATCGAGCT
16577qR	CGGTGGTTTGAGAGGACCTC
16950qF	ATGAAAGCAGGTGAAGCTGC
16950qR	AGATGCGGTAGTCTCTTGGC
17792qF	AACCCGAATCGAACGGCAGA
17792qR	GCCATGCGGAATGTCGTTGT
18186qF	TCCAACAGCAGGTATGGCAG
18186qR	AGCCTTGGACTGCGAATCAA
18214qF	AGAGTGGGAAAGTGCACCGA
18214qR	ACCCGCTTCTAACGCTCTCC
18482qF	AGTGTTGCAAAGATTGATCCCCAG
18482qR	CAGCAACTGTAGACCCAGGCT
18900qF	ACCCTCGTGTTCTTGGGCAT
18900qR	TGCCATCCAGCATCAGACCA
19291qF	TGTCTACACTGATGGCAAGCC
19291qR	GTGTCCTACTCCTCCAAGCC
19751qF	GGAGACTTGCCGGAGAACTC
19751qR	CGTGATGTGCTATGTTGCCG
19882qF	AGACGGCCGAATAGAGAGGC
19882qR	CTCGATGCAAAAGCCTCCGC
actinqF	AGGCATCCACGAGACCACTT
actinR	TGGCGCTAGAGCAGAAATTTC

## Sheet: full-length cloning primers
primer	primers sequence
14449F	ATGTGGAAGCTGAAGATTGC
14449R	ATTAGGCAATGGAACTTTTCT
14554F	ATGCAATCATCGTCGTCATC
14554R	AGTGGTGTGTAGTGCATCTA
16577F	CCAAGAACAGCTATCACTGGT
16577R	CTAATATAGGTGAGCTGGAAGTCGAGG
16742F	ATGACACTGACAATGGAGTT
16742R	CTTCTCAAAAGGAATACGAGT
16971F	ATGAATCTCCAACTTGATTACTT
16971R	TAAAACAGGGAGTTATAAC
17792F	ATGCCTTCTTCTTCGACTACA
17792R	CTATGACACGAACTGCATGAACTCCA
18186F	ATGGCGGCAACAGTGTCATCTCC
18186R	TTAGTTCTCTTCCACATGTCCATTCTC
18214F	ATGGCAGAAATGGTGAAGGTGA
18214R	CTACATCAGAAATTCCTTATCCTTCTC
18482F	ATGTCAACTCAAGGTCAAGTC
18482R	CTATTCATGCACCTTAAGCACACAACG
19291F	ATGGGTAGCCTCGAAACTGAG
19291R	CTAATCAAGTTTGCTGCCGGCGACGTC
