# Supplementary material for: Multi-tissue transcriptome analysis using hybrid-sequencing reveals potential genes and biological pathways associated with azadirachtin A biosynthesis in neem (azadirachta indica)
Source: BMC Genomics. 2020 Oct 28;21:749. doi: 10.1186/s12864-020-07124-6 (PMC7592523; doi:10.1186/s12864-020-07124-6)
Supplement: Supplementary file 2 — Additional file 2. Details of proteins used for phylogenetic analysis of OSC, ADH, CYP450, ACT, and EST candidates. [file 12864_2020_7124_MOESM2_ESM.xlsx]

## Sheet: OSC
Entry	Entry name	Status	Protein names	Gene names	Organism
	>QDZ36305.1 OSC1 [Azadirachta indica]		Tirucalla-7,24-dien-3β-ol synthase	AiOSC1	Azadirachta indica
Q6BE25	CAS1_CUCPE	reviewed	Cycloartenol synthase (EC 5.4.99.8)	CPX	Cucurbita pepo (Vegetable marrow) (Summer squash)
Q9SXV6	CAS1_GLYGL	reviewed	Cycloartenol synthase (EC 5.4.99.8)	GgCAS1	Glycyrrhiza glabra (Licorice)
Q8W3Z1	BAMS_BETPL	reviewed	Beta-amyrin synthase (EC 5.4.99.39)	OSCBPY	Betula platyphylla (Asian white birch)
E7DN63	BAMS_SOLLC	reviewed	Beta-amyrin synthase (EC 5.4.99.39) (Triterpenoid synthase 1) (SlTTS1)	TTS1	Solanum lycopersicum (Tomato) (Lycopersicon esculentum)
Q2R712	ACBSY_ORYSJ	reviewed	Achilleol B synthase (EC 5.4.99.48)	Os11g0285000 LOC_Os11g18194	Oryza sativa subsp. japonica (Rice)
Q9LRH7	ABAMS_PEA	reviewed	Mixed-amyrin synthase (EC 5.4.99.39) (EC 5.4.99.40)	OSCPSM	Pisum sativum (Garden pea)
Q9SLP9	CAS1_LUFAE	reviewed	Cycloartenol synthase (LcCAS1) (EC 5.4.99.8)	CAS1	Luffa aegyptiaca (Sponge gourd) (Luffa cylindrica)
Q8W3Z4	CAS1_BETPL	reviewed	Cycloartenol synthase (EC 5.4.99.8)	CASBPX1	Betula platyphylla (Asian white birch)
Q6Z2X6	CAS_ORYSJ	reviewed	Cycloartenol synthase (EC 5.4.99.8)	Os02g0139700 LOC_Os02g04710 OJ1679_B08.9	Oryza sativa subsp. japonica (Rice)
Q9MB42	BAMS_GLYGL	reviewed	Beta-amyrin synthase (EC 5.4.99.39)	GgbAS1	Glycyrrhiza glabra (Licorice)
E2IUB0	CASS_KALDA	reviewed	Cycloartenol synthase (KdCAS) (EC 5.4.99.8)		Kalanchoe daigremontiana (Devil's backbone) (Bryophyllum daigremontianum)
Q2XPU6	CAS1_RICCO	reviewed	Cycloartenol synthase (RcCAS) (EC 5.4.99.8)		Ricinus communis (Castor bean)
Q9C5M3	LUP1_ARATH	reviewed	Lupeol synthase 1 (AtLUP1) (EC 4.2.1.128) (EC 5.4.99.41) (Lupan-3-beta,20-diol synthase)	LUP1 At1g78970 YUP8H12R.28 YUP8H12R.42	Arabidopsis thaliana (Mouse-ear cress)
Q4WR16	HELA_ASPFU	reviewed	Protostadienol synthase helA (EC 5.4.99.32) (Helvolic acid biosynthesis cluster protein A) (Oxidosqualene cyclase) (Oxidosqualene:protostadienol cyclase) (OSPC)	helA osc3 pdsA AFUA_4G14770	Neosartorya fumigata (strain ATCC MYA-4609 / Af293 / CBS 101355 / FGSC A1100) (Aspergillus fumigatus)
A8CDT2	BAS_BRUGY	reviewed	Beta-amyrin synthase (BgbAS) (EC 5.4.99.39)	BAS	Bruguiera gymnorhiza (Burma mangrove) (Rhizophora gymnorhiza)
Q9FZI2	LUP5_ARATH	reviewed	Lupeol synthase 5 (AtLUP5) (EC 5.4.99.-)	LUP5 At1g66960 F1O19.4	Arabidopsis thaliana (Mouse-ear cress)
O82139	CAS1_PANGI	reviewed	Cycloartenol Synthase (PgCAS) (EC 5.4.99.8) (Phytosterol synthase)	OSCPNX1 CAS PNX	Panax ginseng (Korean ginseng)
O23390	BARS1_ARATH	reviewed	Baruol synthase (AtBARS1) (EC 5.4.99.57) (Pentacyclic triterpene synthase 2) (AtPEN2)	BARS1 PEN2 At4g15370 dl3730c FCAALL.279	Arabidopsis thaliana (Mouse-ear cress)
Q9FR95	PEN1_ARATH	reviewed	Arabidiol synthase (EC 4.2.1.124) (Pentacyclic triterpene synthase 1) (AtPEN1)	PEN1 04C11 At4g15340 dl3715c FCAALL.158	Arabidopsis thaliana (Mouse-ear cress)
F8WQD0	SHS1_ASTTA	reviewed	Shionone synthase (AtaSHS) (EC 5.4.99.46)	SHS1 ZW1	Aster tataricus (Tartarian aster)
E2IUA6	TARS_KALDA	reviewed	Taraxerol synthase (KdTAS) (EC 5.4.99.35)		Kalanchoe daigremontiana (Devil's backbone) (Bryophyllum daigremontianum)
Q9LVY2	PEN3_ARATH	reviewed	Tirucalladienol synthase (EC 5.4.99.56) (Pentacyclic triterpene synthase 3) (AtPEN3)	PEN3 At5g36150 MAB16.10	Arabidopsis thaliana (Mouse-ear cress)
Q9FI37	PEN4_ARATH	reviewed	Thalianol synthase (AtTHAS1) (EC 5.4.99.31) (Pentacyclic triterpene synthase 4) (AtPEN4)	THAS1 PEN4 At5g48010 MDN11.9	Arabidopsis thaliana (Mouse-ear cress)
A0A125SXN1	LCC_LYCCL	reviewed	Pre-alpha-onocerin synthase LCC (EC 5.4.99.65)	LCC	Lycopodium clavatum (Stag's-horn clubmoss)
P38605	CAS1_ARATH	reviewed	Cycloartenol synthase (AtCYC) (EC 5.4.99.8) (2,3-epoxysqualene--cycloartenol cyclase)	CAS1 CYC At2g07050 T4E14.16	Arabidopsis thaliana (Mouse-ear cress)
Q8RWT0	LUP2_ARATH	reviewed	Amyrin synthase LUP2 (EC 5.4.99.39) (EC 5.4.99.40) (EC 5.4.99.41) (Alpha-amyrin synthase) (Beta-amyrin synthase) (Lupeol synthase 2) (AtLUP2)	LUP2 At1g78960 YUP8H12R.43	Arabidopsis thaliana (Mouse-ear cress)
A0A125SXN3	LCA_LYCCL	reviewed	Cycloartenol synthase LCA (EC 5.4.99.8)	LCA	Lycopodium clavatum (Stag's-horn clubmoss)
E4V6I8	PDSA_ARTGP	reviewed	Protostadienol synthase A (EC 5.4.99.32)	PDSA MGYG_08628	Arthroderma gypseum (strain ATCC MYA-4604 / CBS 118893) (Microsporum gypseum)
B6EXY6	LUP4_ARATH	reviewed	Beta-amyrin synthase (AtBAS) (EC 5.4.99.39) (Lupeol synthase 4) (AtLUP4)	BAS LUP4 At1g78950 YUP8H12R.44	Arabidopsis thaliana (Mouse-ear cress)
Q2XPU7	LUPS_RICCO	reviewed	Lupeol synthase (EC 5.4.99.41)		Ricinus communis (Castor bean)
Q8W3Z2	LUPS_BETPL	reviewed	Lupeol synthase (EC 5.4.99.41)	OSCBPW	Betula platyphylla (Asian white birch)
H2KWF1	PAKSY_ORYSJ	reviewed	Parkeol synthase (EC 5.4.99.47)	Os11g0189600 LOC_Os11g08569 OsJ_33246	Oryza sativa subsp. japonica (Rice)
A0A125SXN2	LCD_LYCCL	reviewed	Alpha-onocerin synthase LCD (EC 5.4.99.66)	LCD	Lycopodium clavatum (Stag's-horn clubmoss)
Q9FJV8	PEN5_ARATH	reviewed	Marneral synthase (AtMRN1) (EC 5.4.99.53) (Pentacyclic triterpene synthase 5) (AtPEN5)	MRN1 PEN5 At5g42600 MFO20.1	Arabidopsis thaliana (Mouse-ear cress)
Q10231	ERG7_SCHPO	reviewed	Lanosterol synthase (EC 5.4.99.7) (2,3-epoxysqualene--lanosterol cyclase) (Oxidosqualene--lanosterol cyclase) (OSC)	erg7 SPAC13G7.01c SPAC4G9.21c	Schizosaccharomyces pombe (strain 972 / ATCC 24843) (Fission yeast)
P84466	ERG7_BOVIN	reviewed	Lanosterol synthase (EC 5.4.99.7) (2,3-epoxysqualene--lanosterol cyclase) (Oxidosqualene--lanosterol cyclase) (OSC)	LSS	Bos taurus (Bovine)
Q04782	ERG7_CANAL	reviewed	Lanosterol synthase (EC 5.4.99.7) (2,3-epoxysqualene--lanosterol cyclase) (Oxidosqualene--lanosterol cyclase) (OSC)	ERG7 CAALFM_C202460WA CaO19.1570	Candida albicans (strain SC5314 / ATCC MYA-2876) (Yeast)
E2IUA8	FRIES_KALDA	reviewed	Friedelin synthase (KdFRS) (EC 5.4.99.50)		Kalanchoe daigremontiana (Devil's backbone) (Bryophyllum daigremontianum)
E2IUA9	LUPS_KALDA	reviewed	Lupeol synthase (KdLUS) (EC 5.4.99.41)		Kalanchoe daigremontiana (Devil's backbone) (Bryophyllum daigremontianum)
O82140	BAMS1_PANGI	reviewed	Beta-amyrin synthase 1 (Pgb-AS) (EC 5.4.99.39) (Oxidosqualene cyclase 1)	OSCPNY1 bAS beta-AS PNY1	Panax ginseng (Korean ginseng)
A8CDT3	LUPS_BRUGY	reviewed	Lupeol synthase (BgLUS) (EC 5.4.99.41)	LUS	Bruguiera gymnorhiza (Burma mangrove) (Rhizophora gymnorhiza)
Q1G1A4	LAS1_ARATH	reviewed	Lanosterol synthase (EC 5.4.99.7)	LAS1 LSS At3g45130 T14D3.70	Arabidopsis thaliana (Mouse-ear cress)
P0C8Y0	LUP3_ARATH	reviewed	Camelliol C synthase (EC 5.4.99.38) (Lupeol synthase 3) (AtLUP3)	CAMS1 LUP3 At1g78955 YUP8H12R.44	Arabidopsis thaliana (Mouse-ear cress)
Q764T8	LUPS_GLYGL	reviewed	Lupeol synthase (GgLUS1) (EC 5.4.99.41)	LUS1	Glycyrrhiza glabra (Licorice)
Q6BE24	CUCS_CUCPE	reviewed	Cucurbitadienol synthase (EC 5.4.99.33)	CPQ	Cucurbita pepo (Vegetable marrow) (Summer squash)
E2IUA7	GLUTS_KALDA	reviewed	Glutinol synthase (KdGLS) (EC 5.4.99.49)		Kalanchoe daigremontiana (Devil's backbone) (Bryophyllum daigremontianum)
P48450	ERG7_RAT	reviewed	Lanosterol synthase (EC 5.4.99.7) (2,3-epoxysqualene--lanosterol cyclase) (Oxidosqualene--lanosterol cyclase) (OSC)	Lss Osc	Rattus norvegicus (Rat)
Q96WJ0	ERG7_PNECA	reviewed	Lanosterol synthase (EC 5.4.99.7) (2,3-epoxysqualene--lanosterol cyclase) (Oxidosqualene--lanosterol cyclase) (OSC)	ERG7	Pneumocystis carinii
P38604	ERG7_YEAST	reviewed	Lanosterol synthase (EC 5.4.99.7) (2,3-epoxysqualene--lanosterol cyclase) (Oxidosqualene--lanosterol cyclase) (OSC)	ERG7 YHR072W	Saccharomyces cerevisiae (strain ATCC 204508 / S288c) (Baker's yeast)
E7DN64	DAMS_SOLLC	reviewed	Delta-amyrin synthase (EC 5.4.99.55) (Alpha-amyrin synthase) (EC 5.4.99.40) (Beta-amyrin synthase) (EC 5.4.99.39) (Triterpenoid synthase 2) (SlTTS2)	TTS2	Solanum lycopersicum (Tomato) (Lycopersicon esculentum)
O82146	BAMS2_PANGI	reviewed	Beta-amyrin synthase 2 (EC 5.4.99.39) (Oxidosqualene cyclase 2)	OSCPNY2 PNY2	Panax ginseng (Korean ginseng)
P48449	ERG7_HUMAN	reviewed	Lanosterol synthase (EC 5.4.99.7) (2,3-epoxysqualene--lanosterol cyclase) (Oxidosqualene--lanosterol cyclase) (OSC) (hOSC)	LSS OSC	Homo sapiens (Human)
Q9LRH8	BAMS_PEA	reviewed	Beta-amyrin synthase (EC 5.4.99.39)	OSCPSY	Pisum sativum (Garden pea)
Q8BLN5	ERG7_MOUSE	reviewed	Lanosterol synthase (EC 5.4.99.7) (2,3-epoxysqualene--lanosterol cyclase) (Oxidosqualene--lanosterol cyclase) (OSC)	Lss	Mus musculus (Mouse)
A1CVK0	PDSA_NEOFI	reviewed	Protostadienol synthase A (EC 5.4.99.32)	pdsA NFIA_101360	Neosartorya fischeri (strain ATCC 1020 / DSM 3700 / CBS 544.65 / FGSC A1164 / JCM 1740 / NRRL 181 / WB 181) (Aspergillus fischerianus)
B9X0J1	STBOS_STERE	reviewed	Baccharis oxide synthase (StrBOS) (EC 5.4.99.51)		Stevia rebaudiana (Stevia) (Eupatorium rebaudianum)
Q9SYN1	PEN6_ARATH	reviewed	Seco-amyrin synthase (EC 5.4.99.52) (EC 5.4.99.54) (Alpha-seco-amyrin synthase) (Beta-seco-amyrin synthase) (Pentacyclic triterpene synthase 6) (AtPEN6)	PEN6 At1g78500 T30F21.16	Arabidopsis thaliana (Mouse-ear cress)
B0Y5B4	PDSA_ASPFC	reviewed	Protostadienol synthase A (EC 5.4.99.32)	pdsA AFUB_072030	Neosartorya fumigata (strain CEA10 / CBS 144.89 / FGSC A1163) (Aspergillus fumigatus)

## Sheet: ADH
Entry	Entry name	Status	Protein names	Gene names	Organism
P14675	ADH3_SOLTU	reviewed	Alcohol dehydrogenase 3 (EC 1.1.1.1)	ADH3	Solanum tuberosum (Potato)
P14673	ADH1_SOLTU	reviewed	Alcohol dehydrogenase 1 (EC 1.1.1.1)	ADH1	Solanum tuberosum (Potato)
P14674	ADH2_SOLTU	reviewed	Alcohol dehydrogenase 2 (EC 1.1.1.1)	ADH2	Solanum tuberosum (Potato)
Q9ZRF1	MTDH_FRAAN	reviewed	Probable mannitol dehydrogenase (EC 1.1.1.255) (NAD-dependent mannitol dehydrogenase)	CAD	Fragaria ananassa (Strawberry) (Fragaria chiloensis x Fragaria virginiana)
P48523	CADH4_ARATH	reviewed	Cinnamyl alcohol dehydrogenase 4 (AtCAD4) (EC 1.1.1.195) (Cinnamyl alcohol dehydrogenase C)	CAD4 CAD CAD-C CAD2 LCAD-C At3g19450 MLD14.19	Arabidopsis thaliana (Mouse-ear cress)
Q6ERW9	CAD8B_ORYSJ	reviewed	Probable cinnamyl alcohol dehydrogenase 8B (OsCAD8B) (EC 1.1.1.195)	CAD8B Os09g0400000 LOC_Os09g23540 P0435D08.29 P0650H04.11	Oryza sativa subsp. japonica (Rice)
P26690	6DCS_SOYBN	reviewed	NAD(P)H-dependent 6'-deoxychalcone synthase (EC 2.3.1.170)		Glycine max (Soybean) (Glycine hispida)
Q9C826	ABA2_ARATH	reviewed	Xanthoxin dehydrogenase (EC 1.1.1.288) (Protein GLUCOSE INSENSITIVE 1) (Protein IMPAIRED SUCROSE INDUCTION 4) (Protein SALOBRENO 3) (Protein SALT RESISTANT 1) (Protein SUGAR INSENSITIVE 4) (Short-chain alcohol dehydrogenase ABA2) (Short-chain dehydrogenase reductase 1) (AtSDR1) (Xanthoxin oxidase)	ABA2 GIN1 ISI4 SAN3 SDR1 SIS4 SRE1 At1g52340 F19K6.3	Arabidopsis thaliana (Mouse-ear cress)
Q0DWH1	ADHX_ORYSJ	reviewed	Alcohol dehydrogenase class-3 (EC 1.1.1.1) (Alcohol dehydrogenase class-III) (Glutathione-dependent formaldehyde dehydrogenase) (FALDH) (FDH) (GSH-FDH) (EC 1.1.1.-) (S-(hydroxymethyl)glutathione dehydrogenase) (EC 1.1.1.284)	Os02g0815500 LOC_Os02g57040 OsJ_008550 P0643F09.4	Oryza sativa subsp. japonica (Rice)
A2XAZ3	ADHX_ORYSI	reviewed	Alcohol dehydrogenase class-3 (EC 1.1.1.1) (Alcohol dehydrogenase class-III) (Glutathione-dependent formaldehyde dehydrogenase) (FALDH) (FDH) (GSH-FDH) (EC 1.1.1.-) (S-(hydroxymethyl)glutathione dehydrogenase) (EC 1.1.1.284)	ADHIII OsI_009236	Oryza sativa subsp. indica (Rice)
P25141	ADH1_PETHY	reviewed	Alcohol dehydrogenase 1 (EC 1.1.1.1)	ADH1	Petunia hybrida (Petunia)
Q2KNL5	CADH1_OCIBA	reviewed	Cinnamyl alcohol dehydrogenase 1 (CAD 1) (ObaCAD1) (EC 1.1.1.195)	CAD1	Ocimum basilicum (Sweet basil)
Q6ZHS4	CADH2_ORYSJ	reviewed	Cinnamyl alcohol dehydrogenase 2 (OsCAD2) (EC 1.1.1.195) (Protein GOLD HULL AND INTERNODE 2)	CAD2 CAD GH2 Os02g0187800 LOC_Os02g09490 OJ1073_F05.31 OJ1145_F01.6	Oryza sativa subsp. japonica (Rice)
Q2R8Z5	ADH1_ORYSJ	reviewed	Alcohol dehydrogenase 1 (EC 1.1.1.1)	ADH1 DUPR11.3 Os11g0210300 LOC_Os11g10480 OsJ_032001	Oryza sativa subsp. japonica (Rice)
Q0ITW7	ADH2_ORYSJ	reviewed	Alcohol dehydrogenase 2 (EC 1.1.1.1)	ADH2 DUPR11.1 Os11g0210500 LOC_Os11g10510	Oryza sativa subsp. japonica (Rice)
Q96533	ADHX_ARATH	reviewed	Alcohol dehydrogenase class-3 (EC 1.1.1.1) (Alcohol dehydrogenase class-III) (Glutathione-dependent formaldehyde dehydrogenase) (FALDH) (FDH) (GSH-FDH) (EC 1.1.1.-) (S-(hydroxymethyl)glutathione dehydrogenase) (EC 1.1.1.284)	ADH2 ADHIII FDH1 At5g43940 MRH10.4	Arabidopsis thaliana (Mouse-ear cress)
P07246	ADH3_YEAST	reviewed	Alcohol dehydrogenase 3, mitochondrial (EC 1.1.1.1) (Alcohol dehydrogenase III) (YADH-3)	ADH3 YMR083W YM9582.08	Saccharomyces cerevisiae (strain ATCC 204508 / S288c) (Baker's yeast)
B8YDG5	B8YDG5_PANGI	unreviewed	Short-chain alcohol dehydrogenase		Panax ginseng (Korean ginseng)
Q84V25	ENOXE_FRAAN	reviewed	2-methylene-furan-3-one reductase (EC 1.3.1.105) (Enone oxidoreductase) (FaEO) (Quinone oxidoreductase) (FaQR)	EO QR	Fragaria ananassa (Strawberry) (Fragaria chiloensis x Fragaria virginiana)
Q2KNL6	GEDH1_OCIBA	reviewed	Geraniol dehydrogenase 1 (ObaGEDH1) (EC 1.1.1.183)	GEDH1	Ocimum basilicum (Sweet basil)
Q0JA75	CADH7_ORYSJ	reviewed	Cinnamyl alcohol dehydrogenase 7 (OsCAD7) (EC 1.1.1.195) (Protein FLEXIBLE CULM 1)	CAD7 FC1 Os04g0612700 LOC_Os04g52280 OSJNBa0070C17.13	Oryza sativa subsp. japonica (Rice)
Q10PE7	DMAS1_ORYSJ	reviewed	Deoxymugineic acid synthase 1 (OsDMAS1) (EC 1.1.1.285)	DMAS1 LOC_Os03g13390 Os03g0237100 OJ1081D05.5	Oryza sativa subsp. japonica (Rice)
P38115	ARA1_YEAST	reviewed	D-arabinose dehydrogenase [NAD(P)+] heavy chain (EC 1.1.1.117) (AKR3C)	ARA1 YBR149W YBR1127	Saccharomyces cerevisiae (strain ATCC 204508 / S288c) (Baker's yeast)
Q07551	KAR_YEAST	reviewed	NADPH-dependent alpha-keto amide reductase (AKR-E) (EC 1.2.1.-) (YKAR)	YDL124W D2240	Saccharomyces cerevisiae (strain ATCC 204508 / S288c) (Baker's yeast)
A0A0D2YG03	FUB6_FUSO4	reviewed	Dehydrogenase FUB6 (EC 1.-.-.-) (Fusaric acid biosynthesis protein 6)	FUB6 FOXG_15241	Fusarium oxysporum f. sp. lycopersici (strain 4287 / CBS 123668 / FGSC 9935 / NRRL 34936) (Fusarium vascular wilt of tomato)
Q9FZ42	ADRC1_ARATH	reviewed	NADPH-dependent aldehyde reductase 1, chloroplastic (AtChlADR1) (EC 1.1.1.-) (Glucose and ribitol dehydrogenase homolog 1)	ChlADR1 At1g54870 F14C21_16 T24C10.1	Arabidopsis thaliana (Mouse-ear cress)
Q02972	CADH8_ARATH	reviewed	Cinnamyl alcohol dehydrogenase 8 (AtCAD8) (EC 1.1.1.195) (NAD-dependent mannitol dehydrogenase 2)	CAD8 BAD CAD5 CADB2 ELI3-2 At4g37990 F20D10.110	Arabidopsis thaliana (Mouse-ear cress)
B1GVX6	BOA5_BOTFB	reviewed	Trans-enoyl reductase BOA5 (EC 1.-.-.-) (Botcinic acid biosynthesis cluster A protein 5)	BOA5 OxR	Botryotinia fuckeliana (strain B05.10) (Noble rot fungus) (Botrytis cinerea)
P25612	AAD3_YEAST	reviewed	Putative aryl-alcohol dehydrogenase AAD3 (EC 1.1.1.-)	AAD3 YCR107W	Saccharomyces cerevisiae (strain ATCC 204508 / S288c) (Baker's yeast)
P14065	GCY1_YEAST	reviewed	Glycerol 2-dehydrogenase (NADP(+)) (EC 1.1.1.156) (Galactose-inducible crystallin-like protein 1)	GCY1 GCY YOR120W O31567 YOR3269W	Saccharomyces cerevisiae (strain ATCC 204508 / S288c) (Baker's yeast)
Q9ZUH5	SDR2B_ARATH	reviewed	Short-chain dehydrogenase/reductase 2b (AtSDR2b) (EC 1.1.1.-)	SDR2b SDR2 At2g24190 F27D4.10	Arabidopsis thaliana (Mouse-ear cress)
P17648	ADH_FRAAN	reviewed	Alcohol dehydrogenase (EC 1.1.1.1)	ADH	Fragaria ananassa (Strawberry) (Fragaria chiloensis x Fragaria virginiana)
Q9FJ95	DHSO_ARATH	reviewed	Sorbitol dehydrogenase (SDH) (EC 1.1.1.-) (Polyol dehydrogenase) (Ribitol dehydrogenase) (RDH) (EC 1.1.1.56) (Xylitol dehydrogenase) (XDH) (EC 1.1.1.9)	SDH At5g51970 MSG15.7	Arabidopsis thaliana (Mouse-ear cress)
Q67ZE1	HSDD2_ARATH	reviewed	3beta-hydroxysteroid-dehydrogenase/decarboxylase isoform 2 (At3BETAHSD/D2) (EC 1.1.1.170) (4alpha-carboxysterol-C3-dehydrogenase/C4-decarboxylase isoform 1-2) (Reticulon-like protein B19) (AtRTNLB19) (Sterol-4-alpha-carboxylate 3-dehydrogenase 2, decarboxylating)	3BETAHSD/D2 RTNLB19 At2g26260 T1D16.10	Arabidopsis thaliana (Mouse-ear cress)
Q9FX01	HSDD1_ARATH	reviewed	3beta-hydroxysteroid-dehydrogenase/decarboxylase isoform 1 (At3BETAHSD/D1) (EC 1.1.1.170) (4alpha-carboxysterol-C3-dehydrogenase/C4-decarboxylase isoform 1-1) (Reticulon-like protein B24) (AtRTNLB24) (Sterol-4-alpha-carboxylate 3-dehydrogenase 1, decarboxylating)	3BETAHSD/D1 RTNLB24 At1g47290 T3F24.9	Arabidopsis thaliana (Mouse-ear cress)

## Sheet: CYP450
Entry	Entry name	Status	Protein names	Gene names	Organism
Q7XU38	C87A3_ORYSJ	reviewed	Cytochrome P450 87A3 (EC 1.14.-.-)	CYP87A3 Os04g0570000 LOC_Os04g48170 OSJNBa0088I22.16	Oryza sativa subsp. japonica (Rice)
O48958	C71E1_SORBI	reviewed	4-hydroxyphenylacetaldehyde oxime monooxygenase (EC 1.14.14.37) (Cytochrome P450 71E1)	CYP71E1	Sorghum bicolor (Sorghum) (Sorghum vulgare)
Q43257	C71C4_MAIZE	reviewed	indole-2-monooxygenase (EC 1.14.14.153) (Cytochrome P450 71C4) (Protein benzoxazineless 2)	CYP71C4 BX2	Zea mays (Maize)
Q9ZUX1	C94C1_ARATH	reviewed	Cytochrome P450 94C1 (EC 1.14.14.49) (12-hydroxyjasmonoyl-L-amino acid 12-hydroxylase)	CYP94C1 At2g27690 F15K20.21	Arabidopsis thaliana (Mouse-ear cress)
Q9LXM3	C7171B38_ARATH	reviewed	Cytochrome P450 71B38 (EC 1.14.-.-)	CYP71B38 At3g44250 T10D17_40	Arabidopsis thaliana (Mouse-ear cress)
W8JDE2	C71AY1_CATRO	reviewed	Alstonine synthase (CrAS) (EC 1.14.14.-) (Cytochrome P450 71AY1) (CrCYP71AY1)	CYP71AY1 CYP71 Caros018961	Catharanthus roseus (Madagascar periwinkle) (Vinca rosea)
Q6XQ14	C71E7_MANES	reviewed	2-methylbutanal oxime monooxygenase (EC 1.14.14.41) (Cytochrome P450 71E7)	CYP71E7 c15	Manihot esculenta (Cassava) (Jatropha manihot)
Q9LSF8	C82G1_ARATH	reviewed	Cytochrome P450 82G1 (EC 1.14.-.-)	CYP82G1 At3g25180 MJL12.5	Arabidopsis thaliana (Mouse-ear cress)
Q9LW27	C71BF_ARATH	reviewed	Bifunctional dihydrocamalexate synthase/camalexin synthase (EC 1.14.19.52) (Cytochrome P450 71B15) (Dihydrocamalexate:NADP(+) oxidoreductase (decarboxylating)) (Protein PHYTOALEXIN DEFICIENT 3)	CYP71B15 PAD3 At3g26830 MDJ14.15	Arabidopsis thaliana (Mouse-ear cress)
Q9SCN2	C71BU_ARATH	reviewed	Cytochrome P450 71B31 (EC 1.14.-.-)	CYP71B31 At3g53300 T4D2.220	Arabidopsis thaliana (Mouse-ear cress)
O48928	C77A3_SOYBN	reviewed	Cytochrome P450 77A3 (EC 1.14.-.-)	CYP77A3	Glycine max (Soybean) (Glycine hispida)
O65790	C81F1_ARATH	reviewed	Cytochrome P450 81F1 (EC 1.14.-.-)	CYP81F1 CYP91A2 At4g37430 F6G17.80	Arabidopsis thaliana (Mouse-ear cress)
Q43250	C71C1_MAIZE	reviewed	3-hydroxyindolin-2-one monooxygenase (EC 1.14.14.109) (Cytochrome P450 71C1) (Protein benzoxazineless 4)	CYP71C1 BX4	Zea mays (Maize)
Q42716	C71A8_MENPI	reviewed	Cytochrome P450 71A8 (EC 1.14.-.-)	CYP71A8	Mentha piperita (Peppermint) (Mentha aquatica x Mentha spicata)
O48956	C98A1_SORBI	reviewed	Cytochrome P450 98A1 (EC 1.14.-.-)	CYP98A1	Sorghum bicolor (Sorghum) (Sorghum vulgare)
Q9SZ46	C82C4_ARATH	reviewed	Xanthotoxin 5-hydroxylase CYP82C4 (8-methoxypsoralen 5-hydroxylase CYP82C4) (EC 1.14.14.-) (Cytochrome P450 82C4) (Fraxetin 5-hydroxylase CYP82C4) (EC 1.14.14.164)	CYP82C4 At4g31940 F10N7.250	Arabidopsis thaliana (Mouse-ear cress)
Q9SMP5	C94B3_ARATH	reviewed	Cytochrome P450 94B3 (EC 1.14.14.48) (Jasmonoyl-L-amino acid 12-hydroxylase) (Jasmonoyl-isoleucine-12-hydroxylase)	CYP94B3 At3g48520 T8P19.30	Arabidopsis thaliana (Mouse-ear cress)
Q9LZ31	C77A4_ARATH	reviewed	Cytochrome P450 77A4 (EC 1.14.-.-) (Fatty acid epoxidase)	CYP77A4 At5g04660 T1E3.20	Arabidopsis thaliana (Mouse-ear cress)
Q9SRQ1	C89A9_ARATH	reviewed	Cytochrome P450 89A9 (EC 1.14.-.-)	CYP89A9 At3g03470 T21P5.11	Arabidopsis thaliana (Mouse-ear cress)
Q42602	C89A2_ARATH	reviewed	Cytochrome P450 89A2 (EC 1.14.-.-) (ATH 6-1) (CYPLXXXIX)	CYP89A2 CYP89 At1g64900 F13O11.20	Arabidopsis thaliana (Mouse-ear cress)
Q9FMV7	C94B1_ARATH	reviewed	Cytochrome P450 94B1 (EC 1.14.14.48) (Jasmonoyl-L-amino acid 12-hydroxylase)	CYP94B1 At5g63450 MLE2.8	Arabidopsis thaliana (Mouse-ear cress)
A3A871	C71Z6_ORYSJ	reviewed	Ent-isokaurene C2/C3-hydroxylase (EC 1.14.14.76) (Cytochrome P450 71Z6)	CYP71Z6 Os02g0570500 LOC_Os02g36150 OsJ_07206 OSJNBa0008E01.28	Oryza sativa subsp. japonica (Rice)
Q6YTF1	C76M8_ORYSJ	reviewed	Oryzalexin D synthase (EC 1.14.14.112) (EC 1.14.14.123) (Cytochrome P450 76M8) (Ent-cassadiene C11-alpha-hydroxylase 2)	CYP76M8 Os02g0569400 LOC_Os02g36070 OsJ_07203 OSJNBa0008E01.2 P0025F02.31	Oryza sativa subsp. japonica (Rice)
Q9SHG5	C72C1_ARATH	reviewed	Cytochrome P450 72C1 (EC 1.14.-.-) (Protein CHIBI 2) (Protein DWARFISH WITH LOW FERTILITY) (Protein SHRINK 1) (Protein SUPPRESSOR OF PHYB-4 PROTEIN 7)	CYP72C1 CHI2 DLF SHK1 SOB7 At1g17060 F20D23.24	Arabidopsis thaliana (Mouse-ear cress)
P37124	C77A2_SOLME	reviewed	Cytochrome P450 77A2 (EC 1.14.-.-) (CYPLXXVIIA2) (Cytochrome P-450EG5)	CYP77A2 CYPEG5	Solanum melongena (Eggplant) (Aubergine)
H2DH21	C72A219_PANGI	reviewed	Cytochrome P450 CYP72A219 (EC 1.14.-.-) (Cytochrome P450 CYP72A129)		Panax ginseng (Korean ginseng)
Q9LUC8	C72A13_ARATH	reviewed	Cytochrome P450 72A13 (EC 1.14.-.-)	CYP72A13 At3g14660 MIE1.16	Arabidopsis thaliana (Mouse-ear cress)
Q2MJ21	C72A67_MEDTR	reviewed	Cytochrome P450 716A67 (EC 1.14.13.-)	CYP72A67 MTR_2g023680	Medicago truncatula (Barrel medic) (Medicago tribuloides)
Q2MJ19	C72A68_MEDTR	reviewed	Cytochrome P450 72A68 (EC 1.14.14.-)	CYP72A68 MTR_2g055470	Medicago truncatula (Barrel medic) (Medicago tribuloides)
Q9LUC6	C72A14_ARATH	reviewed	Cytochrome P450 72A14 (EC 1.14.-.-)	CYP72A14 At3g14680 MIE1.18	Arabidopsis thaliana (Mouse-ear cress)
P98183	C71D12_CATRO	reviewed	Tabersonine 16-hydroxylase 1 (EC 1.14.14.103) (Cytochrome P450 71D12)	CYP71D12 T16H1	Catharanthus roseus (Madagascar periwinkle) (Vinca rosea)
Q9LHA1	C81D11_ARATH	reviewed	Cytochrome P450 81D11 (EC 1.14.-.-)	CYP81D11 At3g28740 T19N8.3	Arabidopsis thaliana (Mouse-ear cress)
Q9FG65	C81D1_ARATH	reviewed	Cytochrome P450 81D1 (EC 1.14.-.-)	CYP81D1 CYP91A1 At5g36220 T30G6.3	Arabidopsis thaliana (Mouse-ear cress)
I1TEM1	T3O_CATRO	reviewed	Tabersonine 3-oxygenase (T3O) (EC 1.14.14.50) (16-methoxytabersonine 3-oxygenase) (Cytochrome P450 71D1) (Cytochrome P450 71D1V2)	CYP71D1V2 16T3O CYP71D1 T3O	Catharanthus roseus (Madagascar periwinkle) (Vinca rosea)
P98188	C94A2_VICSA	reviewed	Cytochrome P450 94A2 (EC 1.14.-.-) (P450-dependent fatty acid omega-hydroxylase)	CYP94A2 VAGH811	Vicia sativa (Spring vetch) (Tare)
Q1PS23	AMO_ARTAN	reviewed	Amorpha-4,11-diene 12-monooxygenase (EC 1.14.14.114) (Amorpha-4,11-diene C-12 oxidase) (Amorphadiene oxidase) (Cytochrome P450 71AV1)	CYP71AV1	Artemisia annua (Sweet wormwood)

## Sheet: ACT
Entry	Entry name	Status	Protein names	Gene names	Organism
Q9SLD2	DGAT1_ARATH	reviewed	Diacylglycerol O-acyltransferase 1 (AtDGAT1) (EC 2.3.1.20) (Protein TRIACYLGLYCEROL 1)	DGAT1 ABX45 DAGAT TAG1 At2g19450 F3P11.5	Arabidopsis thaliana (Mouse-ear cress)
Q70PR7	VINSY_RAUSE	reviewed	Vinorine synthase (EC 2.3.1.160)	ACT	Rauvolfia serpentina (Serpentine wood) (Ophioxylon serpentinum)
P04180	LCAT_HUMAN	reviewed	Phosphatidylcholine-sterol acyltransferase (EC 2.3.1.43) (Lecithin-cholesterol acyltransferase) (Phospholipid-cholesterol acyltransferase)	LCAT	Homo sapiens (Human)
Q43822	PLSB_PHAVU	reviewed	Glycerol-3-phosphate acyltransferase, chloroplastic (GPAT) (EC 2.3.1.15)	PLSB	Phaseolus vulgaris (Kidney bean) (French bean)
P25628	ARE1_YEAST	reviewed	Sterol O-acyltransferase 1 (EC 2.3.1.26) (Sterol-ester synthase 1)	ARE1 SAT2 YCR048W YCR48W	Saccharomyces cerevisiae (strain ATCC 204508 / S288c) (Baker's yeast)
Q8GYW8	SCT_ARATH	reviewed	Spermidine coumaroyl-CoA acyltransferase (SCT) (Spermidine dicoumaroyl transferase) (EC 2.3.1.249)	SCT At2g25150 F13D4.110	Arabidopsis thaliana (Mouse-ear cress)
Q9FF86	DCR_ARATH	reviewed	BAHD acyltransferase DCR (EC 2.3.1.-) (Protein DEFECTIVE IN CUTICULAR RIDGES) (Protein PERMEABLE LEAVES 3)	DCR PEL3 At5g23940 MRO11.2	Arabidopsis thaliana (Mouse-ear cress)
Q9C9W4	TSM1_ARATH	reviewed	Tapetum-specific methyltransferase 1 (AtTSM1) (EC 2.1.1.-) (Trans-caffeoyl-CoA 3-O-methyltransferase) (CCoAMT) (CCoAOMT)	TSM1 At1g67990 T23K23.16	Arabidopsis thaliana (Mouse-ear cress)
Q71N54	LCAT4_ARATH	reviewed	Lecithin-cholesterol acyltransferase-like 4 (EC 2.3.1.-)	LCAT4 At4g19860 T16H5.220	Arabidopsis thaliana (Mouse-ear cress)
Q08650	DGAT2_YEAST	reviewed	Diacylglycerol O-acyltransferase 1 (DGAT) (EC 2.3.1.20) (Acyl-CoA:monoacylglycerol acyltransferase) (MGAT) (EC 2.3.1.22)	DGA1 YOR245C	Saccharomyces cerevisiae (strain ATCC 204508 / S288c) (Baker's yeast)
Q6K638	HCT2_ORYSJ	reviewed	Hydroxycinnamoyltransferase 2 (OsHCT2) (EC 2.3.1.-) (BAHD-like hydroxycinnamoyl transferase HCT2)	HCT2 Os02g0611800 LOC_Os02g39850 OJ1004_A05.15	Oryza sativa subsp. japonica (Rice)
Q39639	PLSB_CUCSA	reviewed	Glycerol-3-phosphate acyltransferase, chloroplastic (GPAT) (EC 2.3.1.15)		Cucumis sativus (Cucumber)
P35610	SOAT1_HUMAN	reviewed	Sterol O-acyltransferase 1 (EC 2.3.1.26) (Acyl-coenzyme A:cholesterol acyltransferase 1) (ACAT-1) (Cholesterol acyltransferase 1)	SOAT1 ACACT ACACT1 ACAT ACAT1 SOAT STAT	Homo sapiens (Human)
Q9LZA6	SDP1_ARATH	reviewed	Triacylglycerol lipase SDP1 (EC 3.1.1.3) (Protein SUGAR-DEPENDENT 1)	SDP1 At5g04040 F8F6.10 F8F6.250	Arabidopsis thaliana (Mouse-ear cress)
Q9M7Z1	ODB2_ARATH	reviewed	Lipoamide acyltransferase component of branched-chain alpha-keto acid dehydrogenase complex, mitochondrial (EC 2.3.1.168) (Branched-chain alpha-keto acid dehydrogenase complex component E2) (BCE2) (BCKAD-E2) (BCKADE2) (Dihydrolipoamide acetyltransferase component of branched-chain alpha-keto acid dehydrogenase complex) (Dihydrolipoamide branched chain transacylase) (Dihydrolipoyllysine-residue (2…	BCE2 DIN3 LTA1 At3g06850 F3E22.1	Arabidopsis thaliana (Mouse-ear cress)
Q56WD9	THIK2_ARATH	reviewed	3-ketoacyl-CoA thiolase 2, peroxisomal (EC 2.3.1.16) (Acetyl-CoA acyltransferase 2) (Beta-ketothiolase 2) (Peroxisomal 3-oxoacyl-CoA thiolase 2) (Peroxisome defective protein 1)	PED1 KAT2 At2g33150 F25I18.11	Arabidopsis thaliana (Mouse-ear cress)
O23393	BIA1_ARATH	reviewed	BAHD acyltransferase BIA1 (EC 2.3.1.-) (Protein ABNORMAL SHOOT 1) (Protein BRASSINOSTEROID INACTIVATOR 1)	BIA1 ABS1 At4g15400 Dl3745c FCAALL.284	Arabidopsis thaliana (Mouse-ear cress)
Q940Z5	PMAT1_ARATH	reviewed	Phenolic glucoside malonyltransferase 1 (EC 2.3.1.-)	PMAT1 At5g39050 MXF12.60	Arabidopsis thaliana (Mouse-ear cress)
Q93ZR6	WSD1_ARATH	reviewed	O-acyltransferase WSD1 (Diacylglycerol O-acyltransferase) (DGAT) (EC 2.3.1.20) (Long-chain-alcohol O-fatty-acyltransferase) (EC 2.3.1.75) (Wax synthase) (WS)	WSD1 At5g37300 MNJ8.9	Arabidopsis thaliana (Mouse-ear cress)
P84285	ARE2_CANAX	reviewed	Sterol O-acyltransferase 2 (EC 2.3.1.26) (ASAT) (Sterol-ester synthase)	ARE2	Candida albicans (Yeast)
O80437	GPAT6_ARATH	reviewed	Glycerol-3-phosphate 2-O-acyltransferase 6 (AtGPAT6) (EC 2.3.1.198) (Glycerol-3-phosphate acyltransferase 6)	GPAT6 At2g38110 F16M14.4	Arabidopsis thaliana (Mouse-ear cress)
Q9C942	CSE_ARATH	reviewed	Caffeoylshikimate esterase (EC 3.1.1.-) (Lysophospholipase 2) (LysoPL2)	CSE At1g52760 F14G24.3	Arabidopsis thaliana (Mouse-ear cress)
F4IDU4	MBOA1_ARATH	reviewed	Lysophospholipid acyltransferase 1 (AtLPLAT1) (EC 2.3.1.-) (1-acylglycerophosphocholine O-acyltransferase 1) (EC 2.3.1.23) (1-acylglycerophosphoethanolamine O-acyltransferase) (EC 2.3.1.n7) (1-acylglycerophosphoserine O-acyltransferase) (EC 2.3.1.n6) (Lysophosphatidylcholine acyltransferase 1) (LPCAT1) (Lysophosphatidylethanolamine acyltransferase) (LPEAT) (Lysophosphatidylglycerol acyltransferas…	LPLAT1 LPCAT1 At1g12640 T12C24.17	Arabidopsis thaliana (Mouse-ear cress)
Q4VCM1	LCAT2_ARATH	reviewed	Phospholipid--sterol O-acyltransferase (EC 2.3.1.-) (Lecithin-cholesterol acyltransferase-like 2)	PSAT LCAT2 PSAT1 At1g04010 F21M11.5	Arabidopsis thaliana (Mouse-ear cress)
Q9LR73	3AT2_ARATH	reviewed	Coumaroyl-CoA:anthocyanidin 3-O-glucoside-6''-O-coumaroyltransferase 2 (EC 2.3.1.-)	3AT2 At1g03495 F21B7.12	Arabidopsis thaliana (Mouse-ear cress)
Q9SV07	ASAT1_ARATH	reviewed	Acyl-CoA--sterol O-acyltransferase 1 (EC 2.3.1.-) (Sterol O-acyltransferase 1)	ASAT1 At3g51970 F4F15.80	Arabidopsis thaliana (Mouse-ear cress)
Q9FJ77	WAXS6_ARATH	reviewed	Probable long-chain-alcohol O-fatty-acyltransferase 6 (EC 2.3.1.75) (Wax synthase 6)	AT6 At5g55330 MTE17.4	Arabidopsis thaliana (Mouse-ear cress)

## Sheet: EST
Entry	Entry name	Status	Protein names	Gene names	Organism
Q43007	PLDA1_ORYSJ	reviewed	Phospholipase D alpha 1 (PLD alpha 1) (EC 3.1.4.4) (Choline phosphatase 1) (Phosphatidylcholine-hydrolyzing phospholipase D 1)	PLD1 Os01g0172400 LOC_Os01g07760 OsJ_00559	Oryza sativa subsp. japonica (Rice)
Q0JG98	PIR7A_ORYSJ	reviewed	Probable esterase PIR7A (EC 3.1.-.-)	PIR7A Os01g0934900 LOC_Os01g70860 P0423A12.27 P0492G09.8	Oryza sativa subsp. japonica (Rice)
Q9LT10	CXE18_ARATH	reviewed	Probable carboxylesterase 18 (AtCXE18) (EC 3.1.1.1)	CXE18 At5g23530 MQM1.21	Arabidopsis thaliana (Mouse-ear cress)
Q10J20	D14L_ORYSJ	reviewed	Probable esterase D14L (Protein DWARF-14-like) (Protein D14-like) (Protein HEBIBA D14L)	D14L Os03g0437600 LOC_Os03g32270; Os11g0384789	Oryza sativa subsp. japonica (Rice)
Q10QA5	D14_ORYSJ	reviewed	Strigolactone esterase D14 (EC 3.1.-.-) (Protein DWARF 14) (Protein DWARF 88) (Protein HIGH-TILLERING DWARF 2)	D14 D88 HTD2 Os03g0203200 LOC_Os03g10620	Oryza sativa subsp. japonica (Rice)
Q0J969	CAEH1_ORYSJ	reviewed	Probable carboxylesterase Os04g0669500 (EC 3.1.1.-)	Os04g0669500 LOC_Os04g57370 OsJ_16562 OSJNBa0043A12.21	Oryza sativa subsp. japonica (Rice)
Q9FLN0	GLIP1_ARATH	reviewed	GDSL esterase/lipase 1 (EC 3.1.1.-) (Extracellular lipase 1)	GLIP1 At5g40990 MEE6.6	Arabidopsis thaliana (Mouse-ear cress)
Q9SYF0	GLIP2_ARATH	reviewed	GDSL esterase/lipase 2 (EC 3.1.1.-) (Extracellular lipase 2)	GLIP2 At1g53940 F15I1.2	Arabidopsis thaliana (Mouse-ear cress)
Q5NUF3	HIDH_SOYBN	reviewed	2-hydroxyisoflavanone dehydratase (EC 3.1.1.1) (EC 4.2.1.105) (Carboxylesterase HIDH)	HIDH Glyma01g45020	Glycine max (Soybean) (Glycine hispida)
Q8LAS8	SFGH_ARATH	reviewed	S-formylglutathione hydrolase (AtSFGH) (EC 3.1.2.12) (Esterase D)	SFGH At2g41530 T32G6.5	Arabidopsis thaliana (Mouse-ear cress)
P34163	TGL1_YEAST	reviewed	Sterol esterase TGL1 (EC 3.1.1.13) (Triglyceride lipase-cholesterol esterase 1)	TGL1 YKL140W YKL5	Saccharomyces cerevisiae (strain ATCC 204508 / S288c) (Baker's yeast)
G0RV93	GCE_HYPJQ	reviewed	4-O-methyl-glucuronoyl methylesterase (EC 3.1.1.-) (Glucuronoyl esterase) (GE)	cip2 TRIREDRAFT_123940	Hypocrea jecorina (strain QM6a) (Trichoderma reesei)
Q0WUV7	EXL4_ARATH	reviewed	GDSL esterase/lipase EXL4 (EC 3.1.1.-) (Family II extracellular lipase 4) (Family II lipase EXL4)	EXL4 At1g75910 T4O12.250	Arabidopsis thaliana (Mouse-ear cress)
Q94CH5	EXL5_ARATH	reviewed	GDSL esterase/lipase EXL5 (EC 3.1.1.-) (Family II extracellular lipase 5) (Family II lipase EXL5)	EXL5 At1g75920 T4O12.14	Arabidopsis thaliana (Mouse-ear cress)
P08171	EST6_DROME	reviewed	Esterase-6 (Est-6) (EC 3.1.1.1) (Carboxylic-ester hydrolase 6) (Carboxylesterase-6)	Est-6 EST6 CG6917	Drosophila melanogaster (Fruit fly)
P86276	GDL1_CARPA	reviewed	GDSL esterase/lipase (EC 3.1.1.-) (CpEST) (Extracellular lipase)		Carica papaya (Papaya)
Q9C7N4	GDL15_ARATH	reviewed	GDSL esterase/lipase At1g29670 (EC 3.1.1.-) (Extracellular lipase At1g29670)	At1g29670 F15D2.22	Arabidopsis thaliana (Mouse-ear cress)
Q1H583	GDL18_ARATH	reviewed	GDSL esterase/lipase 22 (EC 3.1.1.-) (Extracellular lipase At1g54000) (GDSL esterase/lipase At1g54000)	GLL22 At1g54000 F15I1.8	Arabidopsis thaliana (Mouse-ear cress)
Q7XA74	GDL21_ARATH	reviewed	Inactive GDSL esterase/lipase-like protein 25 (GDSL-like lipase 25) (Myrosinase-associated protein GLL25) (Protein ENDOPLASMIC RETICULUM MORPHOLOGY 3) (Protein GOLGI DEFECTS 36) (Protein MODIFIED VACUOLE PHENOTYPE 1) (Protein NUCLEAR CAGE)	MVP1 ERMO3 GLL25 GOLD36 NUC At1g54030 F15I1.11	Arabidopsis thaliana (Mouse-ear cress)
Q93MW7	LIP_STRRM	reviewed	Lipase (EC 3.1.1.3) (Diheptanoyl glycerophosphocholine esterase) (EC 3.1.1.-) (Extracellular lipase) (GDSL-like lipase) (Palmitoyl-CoA hydrolase) (EC 3.1.2.2) (SRL)		Streptomyces rimosus
Q9SZU7	KAI2_ARATH	reviewed	Probable esterase KAI2 (Protein DWARF-14-like) (Protein D14-like) (Protein HYPOSENSITIVE TO LIGHT) (Protein KARRIKIN INSENSITIVE 2)	KAI2 D14L HTL At4g37470 F6G17.120	Arabidopsis thaliana (Mouse-ear cress)
P28321	MGLL_YEAST	reviewed	Monoglyceride lipase (MGL) (EC 3.1.1.23) (Monoacylglycerol hydrolase) (MAG hydrolase) (MGH) (Monoacylglycerol lipase) (MAG lipase) (MAGL) (Serine hydrolase YJU3)	YJU3 YKL094W YKL441	Saccharomyces cerevisiae (strain ATCC 204508 / S288c) (Baker's yeast)
Q0ZPV7	CXE1_ACTER	reviewed	Carboxylesterase 1 (AeCXE1) (EC 3.1.1.1)	CXE1	Actinidia eriantha (Velvet vine) (Actinidia fulvicoma var. lanata)
Q8S9K8	MES10_ARATH	reviewed	Methylesterase 10 (AtMES10) (EC 3.1.1.-)	MES10 At3g50440 T20E23_40	Arabidopsis thaliana (Mouse-ear cress)
P83948	PME3_CITSI	reviewed	Pectinesterase 3 (PE 3) (EC 3.1.1.11) (Pectin methylesterase 3)		Citrus sinensis (Sweet orange) (Citrus aurantium var. sinensis)
Q9SJE2	FATB_ARATH	reviewed	Palmitoyl-acyl carrier protein thioesterase, chloroplastic (EC 3.1.2.-) (16:0-acyl-carrier protein thioesterase) (16:0-ACP thioesterase) (Acyl-[acyl-carrier-protein] hydrolase) (Acyl-acyl carrier protein thioesterase B1) (AtFATB1)	FATB FATB1 At1g08510 T27G7.19	Arabidopsis thaliana (Mouse-ear cress)
Q9C942	CSE_ARATH	reviewed	Caffeoylshikimate esterase (EC 3.1.1.-) (Lysophospholipase 2) (LysoPL2)	CSE At1g52760 F14G24.3	Arabidopsis thaliana (Mouse-ear cress)
Q8S1D9	EG1_ORYSJ	reviewed	Phospholipase A1 EG1, chloroplastic/mitochondrial (EC 3.1.1.32) (Protein EXTRA GLUME 1)	EG1 Os01g0900400 LOC_Os01g67430 P0035F12.8	Oryza sativa subsp. japonica (Rice)
Q1JPL7	PME18_ARATH	reviewed	Pectinesterase/pectinesterase inhibitor 18 (AtPMEpcrA) [Cleaved into: Pectinesterase inhibitor 18 (Pectin methylesterase inhibitor 18); Bifunctional pectinesterase 18/rRNA N-glycosylase (PE 18) (EC 3.1.1.11) (EC 3.2.2.22) (Pectin methylesterase 18) (Pectin methylesterase 4) (AtPME4) (Ribosome-inactivating protein)]	PME18 ARATH4 At1g11580 T23J18.23 T23J18.24 T23J18.33	Arabidopsis thaliana (Mouse-ear cress)
Q6DBP4	PAE8_ARATH	reviewed	Pectin acetylesterase 8 (EC 3.1.1.-)	PAE8 At4g19420	Arabidopsis thaliana (Mouse-ear cress)
H6U1I8	GLIP_TANCI	reviewed	GDSL lipase (TcGLIP) (EC 3.1.1.-) (Pyrethrin type I synthase)	GLIP	Tanacetum cinerariifolium (Dalmatian daisy) (Chrysanthemum cinerariifolium)
