# Supplementary material for: Multi-tissue transcriptome analysis using hybrid-sequencing reveals potential genes and biological pathways associated with azadirachtin A biosynthesis in neem (azadirachta indica)
Source: BMC Genomics. 2020 Oct 28;21:749. doi: 10.1186/s12864-020-07124-6 (PMC7592523; doi:10.1186/s12864-020-07124-6)
Supplement: Supplementary file 3 — Additional file 3 Table S1. Concentration of metabolites in leaf, bark, and seed extract of A. indica. [file 12864_2020_7124_MOESM3_ESM.xlsx]

## Sheet: Sheet1
	Table S1. Concentration of metabolites in leaf, bark and seed extract of A. indica[1]
	Metabolite	Total content of metabolite pg/μg fresh tissues
		Leaf	Bark	Seed
	Azadirachtin A	182.42	0	5419.08
	Nimbin	4.46	679.61	388.63
	Salanin	405.19	347.33	784.56
	Azadiradione	0	0	29317.7
	1. Rangiah K, Agasimundin VB, Gowda M. UHPLC-MS/SRM Method for Quantification of Neem Metabolites from Leaf Extracts of Meliaceae Family Plants. Analytical Methods. 2016; 8(9):2020-2031.
