# Supplementary material for: Multi-tissue transcriptome analysis using hybrid-sequencing reveals potential genes and biological pathways associated with azadirachtin A biosynthesis in neem (azadirachta indica)
Source: BMC Genomics. 2020 Oct 28;21:749. doi: 10.1186/s12864-020-07124-6 (PMC7592523; doi:10.1186/s12864-020-07124-6)
Supplement: Supplementary file 5 — Additional file 5 Table S3. Summary of functional annotations of A. indica. [file 12864_2020_7124_MOESM5_ESM.xlsx]

## Sheet: Sheet1
	Table S3. Summary of functional annotations of A. indica.
		Total	Nr-Annotated	Nt-Annotated	Swissprot-Annotated	KEGG-Annotated	COG-Annotated	GO-Annotated	Overall*
	Number	20201	19756	18895	16523	16778	11017	13453	19907
	Percentage	1	0.978	0.9353	0.8179	0.8306	0.5454	0.666	0.9854
	Overall*: the number of transcripts which be annotated with at least one functional database.
