# Supplementary material for: Multi-tissue transcriptome analysis using hybrid-sequencing reveals potential genes and biological pathways associated with azadirachtin A biosynthesis in neem (azadirachta indica)
Source: BMC Genomics. 2020 Oct 28;21:749. doi: 10.1186/s12864-020-07124-6 (PMC7592523; doi:10.1186/s12864-020-07124-6)
Supplement: Supplementary file 6 — Additional file 6 Table S4. KEGG annotation of unigenes from A. indica. [file 12864_2020_7124_MOESM6_ESM.xlsx]

## Sheet: Sheet1
	Table S4. KEGG annotation of unigenes from A. indica
	Number	Pathway	All genes with pathway annotation (16778)	Pathway ID	Level 2
	1	Metabolic pathways	3590 (21.4%)	ko01100	Global and overview maps
	2	Biosynthesis of secondary metabolites	1560 (9.3%)	ko01110	Global and overview maps
	3	RNA transport	1048 (6.25%)	ko03013	Translation
	4	Endocytosis	858 (5.11%)	ko04144	Transport and catabolism
	5	Oxidative phosphorylation	714 (4.26%)	ko00190	Energy metabolism
	6	Spliceosome	609 (3.63%)	ko03040	Transcription
	7	Plant-pathogen interaction	593 (3.53%)	ko04626	Environmental adaptation
	8	Ribosome	539 (3.21%)	ko03010	Translation
	9	ABC transporters	529 (3.15%)	ko02010	Membrane transport
	10	Carbon metabolism	522 (3.11%)	ko01200	Global and overview maps
	11	Protein processing in endoplasmic reticulum	493 (2.94%)	ko04141	Folding, sorting and degradation
	12	Plant hormone signal transduction	439 (2.62%)	ko04075	Signal transduction
	13	Biosynthesis of amino acids	431 (2.57%)	ko01230	Global and overview maps
	14	mRNA surveillance pathway	421 (2.51%)	ko03015	Translation
	15	Purine metabolism	415 (2.47%)	ko00230	Nucleotide metabolism
	16	Ubiquitin mediated proteolysis	352 (2.1%)	ko04120	Folding, sorting and degradation
	17	Pyrimidine metabolism	330 (1.97%)	ko00240	Nucleotide metabolism
	18	Starch and sucrose metabolism	284 (1.69%)	ko00500	Carbohydrate metabolism
	19	Photosynthesis	255 (1.52%)	ko00195	Energy metabolism
	20	RNA polymerase	250 (1.49%)	ko03020	Transcription
	21	Pyruvate metabolism	250 (1.49%)	ko00620	Carbohydrate metabolism
	22	RNA degradation	250 (1.49%)	ko03018	Folding, sorting and degradation
	23	Glycolysis / Gluconeogenesis	235 (1.4%)	ko00010	Carbohydrate metabolism
	24	Regulation of autophagy	190 (1.13%)	ko04140	Transport and catabolism
	25	Phosphatidylinositol signaling system	189 (1.13%)	ko04070	Signal transduction
	26	Phagosome	183 (1.09%)	ko04145	Transport and catabolism
	27	Inositol phosphate metabolism	181 (1.08%)	ko00562	Carbohydrate metabolism
	28	Lysine degradation	172 (1.03%)	ko00310	Amino acid metabolism
	29	Amino sugar and nucleotide sugar metabolism	171 (1.02%)	ko00520	Carbohydrate metabolism
	30	Cysteine and methionine metabolism	169 (1.01%)	ko00270	Amino acid metabolism
	31	Ribosome biogenesis in eukaryotes	165 (0.98%)	ko03008	Translation
	32	Peroxisome	151 (0.9%)	ko04146	Transport and catabolism
	33	Glyoxylate and dicarboxylate metabolism	150 (0.89%)	ko00630	Carbohydrate metabolism
	34	Phenylpropanoid biosynthesis	149 (0.89%)	ko00940	Biosynthesis of other secondary metabolites
	35	Carbon fixation in photosynthetic organisms	148 (0.88%)	ko00710	Energy metabolism
	36	Circadian rhythm - plant	146 (0.87%)	ko04712	Environmental adaptation
	37	Other glycan degradation	144 (0.86%)	ko00511	Glycan biosynthesis and metabolism
	38	Galactose metabolism	142 (0.85%)	ko00052	Carbohydrate metabolism
	39	Glycerolipid metabolism	141 (0.84%)	ko00561	Lipid metabolism
	40	Fatty acid metabolism	136 (0.81%)	ko01212	Global and overview maps
	41	Glycerophospholipid metabolism	118 (0.7%)	ko00564	Lipid metabolism
	42	Nitrogen metabolism	110 (0.66%)	ko00910	Energy metabolism
	43	Insulin resistance	106 (0.63%)	ko04931	Endocrine and metabolic diseases
	44	2-Oxocarboxylic acid metabolism	106 (0.63%)	ko01210	Global and overview maps
	45	Alanine, aspartate and glutamate metabolism	104 (0.62%)	ko00250	Amino acid metabolism
	46	Mismatch repair	103 (0.61%)	ko03430	Replication and repair
	47	Basal transcription factors	102 (0.61%)	ko03022	Transcription
	48	Nucleotide excision repair	102 (0.61%)	ko03420	Replication and repair
	49	Citrate cycle (TCA cycle)	100 (0.6%)	ko00020	Carbohydrate metabolism
	50	Glycine, serine and threonine metabolism	99 (0.59%)	ko00260	Amino acid metabolism
	51	Propanoate metabolism	98 (0.58%)	ko00640	Carbohydrate metabolism
	52	Sphingolipid metabolism	94 (0.56%)	ko00600	Lipid metabolism
	53	Pentose and glucuronate interconversions	93 (0.55%)	ko00040	Carbohydrate metabolism
	54	Fatty acid biosynthesis	93 (0.55%)	ko00061	Lipid metabolism
	55	Aminoacyl-tRNA biosynthesis	92 (0.55%)	ko00970	Translation
	56	Pentose phosphate pathway	92 (0.55%)	ko00030	Carbohydrate metabolism
	57	alpha-Linolenic acid metabolism	92 (0.55%)	ko00592	Lipid metabolism
	58	Proteasome	89 (0.53%)	ko03050	Folding, sorting and degradation
	59	Glutathione metabolism	89 (0.53%)	ko00480	Metabolism of other amino acids
	60	Ascorbate and aldarate metabolism	85 (0.51%)	ko00053	Carbohydrate metabolism
	61	Fatty acid degradation	84 (0.5%)	ko00071	Lipid metabolism
	62	N-Glycan biosynthesis	80 (0.48%)	ko00510	Glycan biosynthesis and metabolism
	63	Tryptophan metabolism	79 (0.47%)	ko00380	Amino acid metabolism
	64	Flavonoid biosynthesis	74 (0.44%)	ko00941	Biosynthesis of other secondary metabolites
	65	Valine, leucine and isoleucine degradation	72 (0.43%)	ko00280	Amino acid metabolism
	66	Tyrosine metabolism	72 (0.43%)	ko00350	Amino acid metabolism
	67	Fructose and mannose metabolism	72 (0.43%)	ko00051	Carbohydrate metabolism
	68	Homologous recombination	70 (0.42%)	ko03440	Replication and repair
	69	beta-Alanine metabolism	70 (0.42%)	ko00410	Metabolism of other amino acids
	70	Stilbenoid, diarylheptanoid and gingerol biosynthesis	69 (0.41%)	ko00945	Biosynthesis of other secondary metabolites
	71	DNA replication	69 (0.41%)	ko03030	Replication and repair
	72	Phenylalanine metabolism	66 (0.39%)	ko00360	Amino acid metabolism
	73	Steroid biosynthesis	63 (0.38%)	ko00100	Lipid metabolism
	74	Terpenoid backbone biosynthesis	63 (0.38%)	ko00900	Metabolism of terpenoids and polyketides
	75	Arginine and proline metabolism	58 (0.35%)	ko00330	Amino acid metabolism
	76	Phenylalanine, tyrosine and tryptophan biosynthesis	56 (0.33%)	ko00400	Amino acid metabolism
	77	Ether lipid metabolism	55 (0.33%)	ko00565	Lipid metabolism
	78	Cutin, suberine and wax biosynthesis	54 (0.32%)	ko00073	Lipid metabolism
	79	Sulfur metabolism	54 (0.32%)	ko00920	Energy metabolism
	80	Porphyrin and chlorophyll metabolism	53 (0.32%)	ko00860	Metabolism of cofactors and vitamins
	81	Limonene and pinene degradation	52 (0.31%)	ko00903	Metabolism of terpenoids and polyketides
	82	Valine, leucine and isoleucine biosynthesis	51 (0.3%)	ko00290	Amino acid metabolism
	83	Cyanoamino acid metabolism	48 (0.29%)	ko00460	Metabolism of other amino acids
	84	Pantothenate and CoA biosynthesis	47 (0.28%)	ko00770	Metabolism of cofactors and vitamins
	85	Selenocompound metabolism	47 (0.28%)	ko00450	Metabolism of other amino acids
	86	Protein export	46 (0.27%)	ko03060	Folding, sorting and degradation
	87	Base excision repair	45 (0.27%)	ko03410	Replication and repair
	88	Ubiquinone and other terpenoid-quinone biosynthesis	44 (0.26%)	ko00130	Metabolism of cofactors and vitamins
	89	Glycosaminoglycan degradation	44 (0.26%)	ko00531	Glycan biosynthesis and metabolism
	90	Glycosphingolipid biosynthesis - ganglio series	43 (0.26%)	ko00604	Glycan biosynthesis and metabolism
	91	Carotenoid biosynthesis	40 (0.24%)	ko00906	Metabolism of terpenoids and polyketides
	92	Biosynthesis of unsaturated fatty acids	40 (0.24%)	ko01040	Lipid metabolism
	93	Diterpenoid biosynthesis	38 (0.23%)	ko00904	Metabolism of terpenoids and polyketides
	94	Butanoate metabolism	36 (0.21%)	ko00650	Carbohydrate metabolism
	95	Linoleic acid metabolism	35 (0.21%)	ko00591	Lipid metabolism
	96	Arginine biosynthesis	31 (0.18%)	ko00220	Amino acid metabolism
	97	SNARE interactions in vesicular transport	31 (0.18%)	ko04130	Folding, sorting and degradation
	98	Isoquinoline alkaloid biosynthesis	26 (0.15%)	ko00950	Biosynthesis of other secondary metabolites
	99	Tropane, piperidine and pyridine alkaloid biosynthesis	26 (0.15%)	ko00960	Biosynthesis of other secondary metabolites
	100	Non-homologous end-joining	26 (0.15%)	ko03450	Replication and repair
	101	Fatty acid elongation	25 (0.15%)	ko00062	Lipid metabolism
	102	Sesquiterpenoid and triterpenoid biosynthesis	25 (0.15%)	ko00909	Metabolism of terpenoids and polyketides
	103	C5-Branched dibasic acid metabolism	24 (0.14%)	ko00660	Carbohydrate metabolism
	104	Glucosinolate biosynthesis	24 (0.14%)	ko00966	Biosynthesis of other secondary metabolites
	105	Degradation of aromatic compounds	24 (0.14%)	ko01220	Global and overview maps
	106	One carbon pool by folate	22 (0.13%)	ko00670	Metabolism of cofactors and vitamins
	107	Vitamin B6 metabolism	22 (0.13%)	ko00750	Metabolism of cofactors and vitamins
	108	Nicotinate and nicotinamide metabolism	22 (0.13%)	ko00760	Metabolism of cofactors and vitamins
	109	Histidine metabolism	21 (0.13%)	ko00340	Amino acid metabolism
	110	Folate biosynthesis	20 (0.12%)	ko00790	Metabolism of cofactors and vitamins
	111	Other types of O-glycan biosynthesis	20 (0.12%)	ko00514	Glycan biosynthesis and metabolism
	112	Photosynthesis - antenna proteins	19 (0.11%)	ko00196	Energy metabolism
	113	Flavone and flavonol biosynthesis	19 (0.11%)	ko00944	Biosynthesis of other secondary metabolites
	114	Monobactam biosynthesis	18 (0.11%)	ko00261	Biosynthesis of other secondary metabolites
	115	Zeatin biosynthesis	18 (0.11%)	ko00908	Metabolism of terpenoids and polyketides
	116	Sulfur relay system	18 (0.11%)	ko04122	Folding, sorting and degradation
	117	Arachidonic acid metabolism	16 (0.1%)	ko00590	Lipid metabolism
	118	Taurine and hypotaurine metabolism	16 (0.1%)	ko00430	Metabolism of other amino acids
	119	Isoflavonoid biosynthesis	16 (0.1%)	ko00943	Biosynthesis of other secondary metabolites
	120	Biotin metabolism	16 (0.1%)	ko00780	Metabolism of cofactors and vitamins
	121	Monoterpenoid biosynthesis	14 (0.08%)	ko00902	Metabolism of terpenoids and polyketides
	122	Glycosylphosphatidylinositol-anchor biosynthesis	14 (0.08%)	ko00563	Glycan biosynthesis and metabolism
	123	Thiamine metabolism	13 (0.08%)	ko00730	Metabolism of cofactors and vitamins
	124	Riboflavin metabolism	11 (0.07%)	ko00740	Metabolism of cofactors and vitamins
	125	Lysine biosynthesis	10 (0.06%)	ko00300	Amino acid metabolism
	126	Caffeine metabolism	9 (0.05%)	ko00232	Biosynthesis of other secondary metabolites
	127	Indole alkaloid biosynthesis	8 (0.05%)	ko00901	Biosynthesis of other secondary metabolites
	128	Benzoxazinoid biosynthesis	7 (0.04%)	ko00402	Biosynthesis of other secondary metabolites
	129	Brassinosteroid biosynthesis	7 (0.04%)	ko00905	Metabolism of terpenoids and polyketides
	130	Anthocyanin biosynthesis	5 (0.03%)	ko00942	Biosynthesis of other secondary metabolites
	131	Lipoic acid metabolism	3 (0.02%)	ko00785	Metabolism of cofactors and vitamins
	132	Synthesis and degradation of ketone bodies	3 (0.02%)	ko00072	Lipid metabolism
	133	Glycosphingolipid biosynthesis-globo series	2 (0.01%)	ko00603	Glycan biosynthesis and metabolism
	134	Vancomycin resistance	1 (0.01%)	ko01502	Drug resistance
	135	Betalain biosynthesis	1 (0.01%)	ko00965	Biosynthesis of other secondary metabolites
