# Supplementary material for: Multi-tissue transcriptome analysis using hybrid-sequencing reveals potential genes and biological pathways associated with azadirachtin A biosynthesis in neem (azadirachta indica)
Source: BMC Genomics. 2020 Oct 28;21:749. doi: 10.1186/s12864-020-07124-6 (PMC7592523; doi:10.1186/s12864-020-07124-6)
Supplement: Supplementary file 8 — Additional file 8 Table S6. Discovery and expression of unigenes involved in terpenoid backbone biosynthesis in A. indica. [file 12864_2020_7124_MOESM8_ESM.xlsx]

## Sheet: Sheet1
		Table S6. Discovery and expression of unigenes involved in terpenoid backbone biosynthesis in A. indica
		Enzyme name	Abbreviation	EC number	Involved unigenes
		isopentenyl-diphosphate Delta-isomerase	IDI	EC:5.3.3.2	transcript/5421; transcript/22591; transcript/19974
		geranylgeranyl pyrophosphate synthase	GGPPS	EC:2.5.1.1, EC:2.5.1.10, EC:2.5.1.29	transcript/18723; transcript/18299
		acetyl-CoA acetyltransferase	THIC	EC:2.3.1.9	transcript/18127; transcript/18703
		GDSL esterase/lipase	GDL	EC:3.2.1.21	transcript/18902; transcript/19188; transcript/19518; transcript/19620
		1-deoxy-D-xylulose-5-phosphate synthase	DXPS	EC:2.2.1.7	transcript/21374; transcript/14865; transcript/14694; transcript/16859
		isoprene synthase	TPS	EC:4.2.3.27	transcript/15834; transcript/19120
		3-hydroxy-3-methylglutaryl-coenzyme A reductase	HMGR	EC:1.1.1.34	transcript/19497; transcript/19278; transcript/6794; transcript/6045; transcript/23632; transcript/17633; transcript/14664; transcript/16725
		geranylgeranyl diphosphate reductase	GGDR	EC:1.3.1.83	transcript/18787; transcript/18106; transcript/18803; transcript/19073; transcript/18390; transcript/19795
		prenyl protease	FACE	EC:3.4.24.84	transcript/17939; transcript/7961; transcript/9539; transcript/5559; transcript/5891
		geranylgeranyl diphosphate synthase	GDPS	EC:2.5.1.1, EC:2.5.1.10,	transcript/21346; transcript/18753; transcript/19949
				EC: 2.5.1.29
		mevalonate kinase	MVK	EC:2.7.1.36	transcript/18614
		phosphomevalonate kinase	PMVK	EC:2.7.4.2	transcript/16252
		farnesyl pyrophosphate synthase	FPPS	EC:2.5.1.1,	transcript/18331
				EC: 2.5.1.10
		hydroxymethylglutaryl-CoA synthase	HMGS	EC:2.3.3.10	transcript/16765
		geranylgeranyltransferase	FNTA	EC:2.5.1.58, EC: 2.5.1.59	transcript/19048
		α-terpineol synthase	GTPS	EC:4.2.3.111	transcript/15803
