# Supplementary material for: Multi-tissue transcriptome analysis using hybrid-sequencing reveals potential genes and biological pathways associated with azadirachtin A biosynthesis in neem (azadirachta indica)
Source: BMC Genomics. 2020 Oct 28;21:749. doi: 10.1186/s12864-020-07124-6 (PMC7592523; doi:10.1186/s12864-020-07124-6)
Supplement: Supplementary file 9 — Additional file 9 Table S7. Unigenes involved in the sesquiterpenoid and triterpenoid biosynthesis in A. indica. [file 12864_2020_7124_MOESM9_ESM.xlsx]

## Sheet: Sheet1
			Table S7. Unigenes involved in the sesquiterpenoid and triterpenoid biosynthesis in A. indica.
			Enzymes name	Abbreviation	EC number	Involved unigenes
			alpha-farnesene synthase	━	EC:4.2.3.46	transcript/6110; transcript/15957; transcript/15972
			cytochrome P450 71A1	CYP71A1	EC:1.14.14.1	transcript/12110
			squalene synthase	━	EC:2.5.1.21	transcript/13723; transcript/18081; transcript/17638
			beta-amyrin synthase	━	EC:5.4.99.39	transcript/14449
			lysine-specific demethylase 3	━	EC:1.14.11.-	transcript/19962; transcript/14435; transcript/710
			Cytochrome P450 71D10	CYP71D10	EC:1.14.-.-	transcript/17458; transcript/16329; transcript/16598; transcript/16955; transcript/17230; transcript/17331
			farnesyl-diphosphate farnesyltransferase	━	EC:2.5.1.21	transcript/18081; transcript/17638
			squalene monooxygenase	━	EC:1.14.13.132	transcript/21847; transcript/15581; transcript/15615
			cytochrome P450 CYP71D312	CYP71D312	━	transcript/16742; transcript/17505
			premnaspirodiene oxygenase	━	EC:1.14.13.121	transcript/17028; transcript/16971
