# Supplementary material for: Multi-tissue transcriptome analysis using hybrid-sequencing reveals potential genes and biological pathways associated with azadirachtin A biosynthesis in neem (azadirachta indica)
Source: BMC Genomics. 2020 Oct 28;21:749. doi: 10.1186/s12864-020-07124-6 (PMC7592523; doi:10.1186/s12864-020-07124-6)
Supplement: Supplementary file 10 — Additional file 10 Table S8. Potential active sites identified on the CYP450s. [file 12864_2020_7124_MOESM10_ESM.xlsx]

## Sheet: Sheet1
			Table S8. Potential active site identified on the CYP450s
			Protein	Residue
			CYP16057	T109,W135,R139,L146,N198,L320,T323,S327,T328
			CYP16577	R104,F120,G121,W129,R133,V140,M200,L321,G324,G325,T328,T329,T332,F383,T389,S392,V393,H395,P457,F458,R463,C465,P466,G467,F470,A471
			CYP16777	F94,Y103,Y105,L118,L119,Y121,H126,K130,F181,K184,L278,A281,T282,T285,T286,A289,I349,V350,I353,R355,A413,F414,G415,R419,C421,V422,G423
			CYP16950	F150,A153,G154,T157,T158,L161,P217,T218,L221,R223,L247,P284,F285,A286,R290,I291,C292,I293,G294,F297,S298
			CYP17001	F94,I103,Y105,L118,L119,Y121,H126,K130,F181,L278,A281,T282,T285,T286,A289,I349,V350,I353,R355,A413,F414,R419,C421,V422,A427
