# Supplementary material for: Multi-tissue transcriptome analysis using hybrid-sequencing reveals potential genes and biological pathways associated with azadirachtin A biosynthesis in neem (azadirachta indica)
Source: BMC Genomics. 2020 Oct 28;21:749. doi: 10.1186/s12864-020-07124-6 (PMC7592523; doi:10.1186/s12864-020-07124-6)
Supplement: Supplementary file 11 — Additional file 11 Table S9. Details of molecular docking results of 5 CYPs with probable ligands. [file 12864_2020_7124_MOESM11_ESM.xlsx]

## Sheet: Sheet1
Table S9. Details of molecular docking of five CYPs with probable ligands
		Ligands	Binding energy (kcal/mol)	Ligand efficiency	Inhibition constant	Total internal energy (kcal/mol )	H-bonds number	H-bonds
CYP16057		tirucalla-7,24-dien-3β-ol	-9.45	-0.3	118.64	-0.54	0
		azadirone	-7.2	-0.23	5.29	-0.96	1	ASN112:HD22
		nimbin	-7.22	-0.19	5.09	-2.28	0
		nimbolide	-6.4	-0.19	20.19	-0.83	1	ARG139:HH22
CYP16577		tirucalla-7,24-dien-3β-ol	-10.07	-0.32	41.85	-0.39	0
		azadirone	-9.42	-0.29	124.31	-0.47	1	HIS395:HE2
		nimbin	-9.83	-0.25	62.17	0.14	2	VAL393:HN
								HIS395:HE2
		nimbolide	-9.16	-0.27	192.68	-0.8	1	HIS395:HE2
CYP16777		tirucalla-7,24-dien-3β-ol	-8.31	-0.27	805.49	-0.73	0
		azadirone	-7.9	-0.25	1.63	-0.78	0
		nimbin	-6.32	-0.16	23.2	-2.29	1	ILE293:HN
		nimbolide	-6.66	-0.2	13.04	-0.89	1	THR218:HG1
CYP16950		tirucalla-7,24-dien-3β-ol	-8.31	-0.27	805.49	-0.73	0
		azadirone	-7.9	-0.25	1.63	-0.78	0
		nimbin	-6.32	-0.16	23.2	-2.29	1	ILE293:HN
		nimbolide	-6.66	-0.2	13.04	-0.89	1	THR218:HG1
CYP17001		tirucalla-7,24-dien-3β-ol	-10.11	-0.33	38.66	-0.89	1	LEU458:HN
		azadirone	-9.76	-0.31	70.4	-0.94	2	LYS120:HZ1
								LYS170:HZ1
		nimbin	-9.82	-0.25	63.86	-1.95	3	ARG355:HH12
								ARG419:HH21
								GLY423:HN
		nimbolide	-9.65	-0.28	85.1	-0.69	2	PHE354:HN
								ARG355:HN12
