# Supplementary material for: Multi-tissue transcriptome analysis using hybrid-sequencing reveals potential genes and biological pathways associated with azadirachtin A biosynthesis in neem (azadirachta indica)
Source: BMC Genomics. 2020 Oct 28;21:749. doi: 10.1186/s12864-020-07124-6 (PMC7592523; doi:10.1186/s12864-020-07124-6)
Supplement: Supplementary file 12 — Additional file 12 Table S10. Expression values of genes upstream of 2,3-oxidosqualene used for analysis in Fig. 6. [file 12864_2020_7124_MOESM12_ESM.xlsx]

## Sheet: Sheet1
	Table S10. Expression values of upstream genes of 2,3-oxidosqualene used for Figure 6
	transcript	tissue
		fruit	leaf	root	stem	flower
	HMGR	3.13586	5.17473	4.69377	4.45088	4.46793
	MVK	8.2502	5.1631	4.41346	5.95954	6.86851
	PMVK	5.06005	3.22497	4.96809	3.49697	4.69877
	DXPS	5.42291	6.22805	4.30816	5.6427	6.57909
	MDS	6.81276	8.6522	5.13381	7.37191	7.46728
	GPPS	0.137504	3.51096	0.137504	0.137504	3.71809
	GGPPS	6.24755	4.89869	1	3.0993	7.14659
	CYP82G1	4.55398	7.73023	3.32193	9.44516	7.39626
	MCS	5.33127	5.32948	3.32193	3.32193	7.30542
	LMS	0.137504	2.37851	0.263034	0.137504	3.68257
	ATNS	5.33127	5.32948	3.32193	3.32193	7.30542
	CNS	7.64731	3.32193	3.32193	3.70044	9.71375
	FDS	7.03804	5.6017	6.33878	6.10748	6.6011
	CYP71D55	6.22168	5.27165	4.04002	5.38336	3.15381
	SQS	3.31034	4.40599	3.21413	3.15056	2.47393
	SQLE	5.85275	7.2695	4.41616	5.34447	7.53931
