# Supplementary material for: Multi-tissue transcriptome analysis using hybrid-sequencing reveals potential genes and biological pathways associated with azadirachtin A biosynthesis in neem (azadirachta indica)
Source: BMC Genomics. 2020 Oct 28;21:749. doi: 10.1186/s12864-020-07124-6 (PMC7592523; doi:10.1186/s12864-020-07124-6)
Supplement: Supplementary file 13 — Additional file 13 Table S11. Molecular docking results of candidate proteins in Fig. 6. [file 12864_2020_7124_MOESM13_ESM.xlsx]

## Sheet: Sheet1
	Table S11. Molecular docking results of candidate Proteins in Figure 6
	Protein	Active site/residue	Binding energy (kcal/mol)	Ligand efficiency	Inhibition constant	Total internal energy (kcal/mol )	H-bonds number	H-bonds
	T/16198	F93,Q102,Y106,R126,F130,F133,L184,A281,A284,G285,T288,S289,T292,L344,P349,L350,L353,R355,S421,G423,R426,H427,G428,C429,L430,G431,F434,A435	-8.86	-0.29	317.82	-1.2	0
	T/18725	T140,I144,I157,I182,L183,I185,P186,S187	-10.7	-0.35	14.24	-0.81	1	R277:NH2
	T/17679	T17,G18,G21,H22,V23,D43,L44,R45,D65,I66,V67,V85,A86,S87,Y88,G89,V104,V127,S128,T129,Y130,Y158,K162,P192,A193,I195,E200,R202	-11.14	-0.36	6.79	-0.49	1	A193:O
	T/16971	R107,I123,A124,W132,R136,F144,G310,G311,T314,S315,T318,P374, G375,L378,L379,R381,P441,F442,R447,C449,P450,G451,F454	-9.4	-0.3	128.85	-1.15	0
	T/16742	R105,I121,W130,R134,L141,R145,I187,L302,D303,S306,A307,E310,T311,T314,P371,F374,T375,R377,L400,F438,G439,G440,R442,R443,I444,C445,P446,G447,F450,I455	-10.6	-0.34	17	-0.74	1	G431:O
	T/18100	K95	-6.56	-0.17	15.52	-1.84	1	S46:OG
